# Supplementary material for: πForce—Repeatability and Reliability of Peak Force and Rate of Force Development in a Portable Multi-Exercise Device
Source: Muscles. 2025 Sep 1;4(3):36. doi: 10.3390/muscles4030036 (PMC12452728; doi:10.3390/muscles4030036)
Supplement: Supplementary file 1 [file muscles-04-00036-s001.zip]

Archive with 7 entries (6 files):
- Supplementary Data/
- Supplementary Data/.DS_Store
- __MACOSX/Supplementary Data/._.DS_Store
- Supplementary Data/File2_RTD Routine.pdf
- __MACOSX/Supplementary Data/._File2_RTD Routine.pdf
- Supplementary Data/File-1-Diagram.tiff
- __MACOSX/Supplementary Data/._File-1-Diagram.tiff
